# Supplementary material for: Meta-analysis of microRNAs expression in head and neck cancer: uncovering association with outcome and mechanisms
Source: Oncotarget. 2017 Jul 13;8(33):55511–24. doi: 10.18632/oncotarget.19224 (PMC5589676; doi:10.18632/oncotarget.19224)
Supplement: Supplementary file 2 [file oncotarget-08-55511-s002.xlsx]

## Sheet: Sheet1
Supplementary Table 2: Characteristics and data from the included studies about microRNAs and prognostic factor in head and neck squamous cell carcinoma.
Author	Impact factor	Type of study	Population	Sample size	Anatomic location	MiR	Assay
Alajez et al, 2011	9.329	Retrospective	Canada	71	Nasopharynx	218	qRT-PCR
Allaya et al, 2015	3.611	Prospective	Tunisia	43	Nasopharynx	10b	qRT-PCR
Avissar et al, 2009	5.334	Retrospective	USA	169	Oral (64%), pharynx (21%), larynx (15%)	21	qRT-PCR
Ayaz et al, 2013	3.081	Prospective	Turkey	20	Larynx	331-3p, 603, 1303, 660-5p, 212-3p	qRT-PCR
Baba et al, 2014	1.333	Retrospective	Japan	-	Oral cavity	203	qRT-PCR
Boimel et al, 2012	4.176	Retrospective	USA	-	Oral cavity	375	qRT-PCR
Boldrup et al, 2015	4.836	Retrospective	Sweden	27	Tongue	424	qRT-PCR
Bourguignon et al, 2012	4.573	Retrospective	USA	66	Oral cavity	302	qRT-PCR
Brito et al, 2014	1.926	Prospective	Brazil	45	Oral cavity	21, 345, 181b	qRT-PCR
Cai et al, 2014	4.257	Retrospective	China	14	Nasopharynx	93	qRT-PCR
Cao et al, 2015	2.301	Retrospective	China	30	Tongue	26b	qRT-PCR
Chang et al, 2013	3.607	Retrospective	Taiwan	98	Oral cavity	17, 20a	qRT-PCR
Chang et al, 2011	2.301	Prospective	Taiwan	-	Oral cavity	205, let-7d	qRT-PCR
Chang et al, 2008	4.144	Retrospective	Taiwan	45	Oral cavity	211	qRT-PCR
Chen et al, 2014	9.329	Prospective	Taiwan	36	Oral cavity	211	qRT-PCR
Cheung et al, 2014	4.257	Retrospective	China	37	Nasopharynx	31	qRT-PCR
Childs et al, 2009	4.591	Prospective	USA	104	Oral cavity (30%), oropharynx (31%), hypopharynx (9%), larynx (31%)	205, let-7d, 21	qRT-PCR
Chu et al, 2013	9.329	Prospective	Taiwan	25	Tongue	211	qRT-PCR
Dang et al, 2013	1.926	Prospective	China	42	Buccal mucosa (65.6%), tongue (31.3%), palate (3.13%)	137	qRT-PCR
Darda et al, 2015	3.234	Retrospective	UK	42	Oral cavity	196a	qRT-PCR
Deng et al, 2015	1.277	Retrospective	China	21	Oral cavity	506	qRT-PCR
Deng et al, 2013	3.611	Prospective	China	27	Nasopharynx	214	qRT-PCR
Du et al, 2011	3.234	Retrospective	China	185	Nasopharynx	155	qRT-PCR
Endo et al, 2013	5.334	Retrospective	Japan	64	Oral cavity	596	qRT-PCR
Fan et al, 2015	5.621	Retrospective	China	108	Tongue	483-5p	qRT-PCR
Fang et al, 2015	6.359	Prospective	China	10	Nasopharynx	744	qRT-PCR
Fletcher et al, 2008	2.077	Prospective	USA	12	Subglottis (16.7%), supraglottis (16.7%), larynx (16.7%), tongue (16.7%), floor of mouth (16.7%), hypopharynx (8.33%), tonsil (8.33%)	205	qRT-PCR
Fukumoto et al, 2014	4.836	Prospective	Japan	22	Hypopharynx	451a	qRT-PCR
Ganci et al, 2014	2.641	Retrospective	Italy	69	Oral cavity	21-3p, 96-5p, 130b-3p, 141-3p	qRT-PCR
Gee et al, 2010	5.068	Retrospective	UK	46	Oropharyx (45.7%), oral cavity (21.7%), hypopharynx (19.6%), larynx (10.8%), paranasal sinus (2.17%)	210	qRT-PCR
Harris et al, 2012	4.591	Prospective	USA	123	Oral cavity (35.0%), larynx (35.0%), oropharynx (30.1%)	375	qRT-PCR
Hasegawa et al, 2014	1.425	Pre-clinical	Japan	-	Oral cavity	205	qRT-PCR
Hedback et al, 2014	3.234	Retrospective	Denmark	86	Oral cavity and tongue	21	ISH
Hou et al, 2015	3.072	Prospective	Japan	9	Mesopharynx (44.4%), hypopharynx (33.3%), oral cavity (22.2%)	99a, 21, 223	qRT-PCR
Hsing et al, 2015	5.043	Prospective	Taiwan	46	Oral cavity	450a	qRT-PCR
Hsu et al, 2012	3.611	Prospective	Taiwan	16	Tongue (43.8%), bucca (25.0%), hypopharynx (18.7%), gum (12.5%), mouth floor (0.062%)	21, 26b	qRT-PCR
Hu et al, 2014	3.402	Retrospective	China	46	Larynx	21, 375	qRT-PCR
Huang et al, 2014	9.329	Retrospective	Taiwan	189	Oral cavity	491-p5	qRT-PCR, FISH
Islam et al, 2014	3.607	Retrospective	USA	18	Oral cavity and tongue	138	qRT-PCR
Iwamoto et al, 2014	1.333	Retrospective	Japan	-	Oral cavity	26a, 191	qRT-PCR
Jia et al, 2015	3.234	Prospective	China	75	Tongue	34a	qRT-PCR, ISH
Jia et al, 2014	5.085	Retrospective	China	76	Tongue	26a	qRT-PCR
Jia et al, 2013	3.234	Retrospective	China	81	Tongue	195	qRT-PCR
Jia et al, 2014	3.234	Retrospective	China	75	Tongue	34a	qRT-PCR
Jiang et al, 2015	1.277	Retrospective	China	124	Nasopharynx	155	qRT-PCR
Jimenez et al, 2013	9.329	Pre-clinical	USA	-	Oral cavity	375	qRT-PCR
Jung et al, 2012	4.573	Retrospective	USA	17	Tongue	21	qRT-PCR
Kawakita et al, 2014	1.855	Retrospective	Japan	79	Oral	21	qRT-PCR
Kikkawa et al, 2010	4.836	Prospective	Japan	10	Hypopharynx	489	qRT-PCR
Kinoshita et al, 2012	6.359	Retrospective	Japan	35	Hypopharynx (57.1%), tongue (34.3%), oral floor (5.71%), gingiva (2.86%)	218	qRT-PCR
Ko et al, 2014	1.691	Retrospective	South Korea	167	Oropharynx (52.7%), oral cavity (47.3%)	21	ISH
Langevin et al, 2011	5.068	Retrospective	USA	67	Oral cavity, pharynx, larynx	137	qRT-PCR
Li et al, 2013	5.417	Prospective	China	39	Nasopharynx	324-3p	qRT-PCR
Li et al, 2015	3.611	Retrospective	China	103	Glottic (55.3%), supraglottic (25.2%), hypopharynx (9.71%), oral (9.71%)	93	ISH, qRT-PCR
Li et al, 2009	8.722	Retrospective	China	103	Tongue	21	qRT-PCR
Li et al, 2014	3.234	Retrospective	China	60	Nasopharynx	23a	qRT-PCR
Liao et al, 2015	1.433	Prospective	China	106	Tongue (40.2%), upper or lower gingival (25.2%), buccal mucosa (23.4%), hard palate (7.48%), floor of mouth (3.74%)	1246	qRT-PCR
Liborio et al, 2014	3.676	Prospective	Brazil	-	Oral cavity	375, 494	qRT-PCR
Lin et al, 2014	2.311	Prospective	China	109	Oral cavity	206	qRT-PCR
Lin et al, 2014	3.523	Retrospective	China	92	Tongue	639	qRT-PCR
Liu et al, 2013	3.93	Retrospective	Taiwan	95	Oral cavity	196a	qRT-PCR
Liu et al, 2013	4.257	Retrospective	China	280	Nasopharynx	451	qRT-PCR
Liu et al, 2013	5.621	Retrospective	China	217	Nasopharynx	29c	qRT-PCR
Liu et al, 2010	4.001	Prospective	USA	6	Tongue	24	qRT-PCR
Liu et al, 2014	3.362	Retrospective	China	133	Nasopharynx	Let-7c	qRT-PCR
Lu et al, 2014	4.257	Prospective	China	54	Oral	196a, 196b	qRT-PCR
Luo et al, 2014	2.634	Retrospective	China	40	Larynx	139	qRT-PCR
Luo et al, 2013	5.334	Retrospective	China	168	Nasopharynx	18a	qRT-PCR
Lu et al, 2013	9.329	Retrospective	Taiwan	54	Oral cavity	196a, 196b	qRT-PCR
Lyu et al, 2014	4.257	Retrospective	China	55	Nasopharynx	93	qRT-PCR
Ma et al, 2014	5.014	Prospective	China	28	Nasopharynx	940	qRT-PCR, ISH
Maia et al, 2015	3.93	Retrospective	Brazil	34	Larynx	296-5p	qRT-PCR
Manikandan et al, 2014	1.926	Prospective	India	42	Oral cavity	21, 125b-2, 138, 155, 184, 205	qRT-PCR
Ni et al, 2014	1.46	Retrospective	China	46	Oral cavity	155	qRT-PCR
Ni et al, 2015	0.775	Prospective	China	109	Oral cavity	143	qRT-PCR
Nohata et al, 2013	4.836	Prospective	Japan	23	Tongue (34.8%), hypopharynx (30.4%), larynx (17.4%), oropahrynx (13.0%), oral floor (4.35%)	874	qRT-PCR
Ogawa et al, 2012	3.523	Retrospective	Japan	24	Sinonasal	34a	qRT-PCR
Peng et al, 2015	2.301	Pre-clinical	China	-	Tongue	23a	qRT-PCR
Peng et al, 2014	3.234	Prospective	Taiwan	29	Oral cavity	218, 125b, Let-7g	qRT-PCR
Re et al, 2015	2.144	Retrospective	Italy	90	Larynx	34c-5p	qRT-PCR
Reis et al, 2010	4.257	Prospective	Canada	50	Oral cavity	21	qRT-PCR
Ren et al, 2014	2.26	Prospective	China	10	Oral cavity	21	qRT-PCR
Saito et al, 2013	3.234	Prospective	Japan	84	Larynx	196a	qRT-PCR, ISH
Sasahira et al, 2012	4.836	Retrospective	Japan	48	Oral cavity	126a	qRT-PCR
Shen et al, 2013	0.672	Prospective	China	96	Larynx	519a	qRT-PCR
Shen et al, 2012	2.634	Retrospective	China	69	Larynx	34a	qRT-PCR
Shi et al, 2015	2.641	Prospective	China	30	Oral cavity	155	qRT-PCR, FISH
Shiiba et al, 2013	4.836	Retrospective	Japan	50	Oral cavity	125b	qRT-PCR
Song et al, 2014	3.611	Prospective	China	83	Larynx (supraglottic)	152	qRT-PCR
Suh et al, 2014	5.085	Prospective	UK	16	Oral cavity	196a	qRT-PCR
Summerer et al, 2015	4.836	Prospective	Germany	18	Larynx (27.8%), oropharynx (27.8%), oral cavity (16.7%), nasopharynx (13.3%), hypopharynx (5.56%), paranasal sinuses (5.56%), maxillary sinus (5.56%)	142-3p, 185-5p, 195-5p, 374b-5p, 574-3p	qRT-PCR
Sun et al, 2012	8.459	Prospective	China	86	Tongue	200b, 15b	qRT-PCR, ISH
Sun et al, 2013	4.05	Retrospective	China	43	Tongue (41.9%), gingival (21.0%), cheek (11.3%), floor of mouth (17.7%), oropharynx (8.1%)	363	qRT-PCR
Sun et al, 2015	2.301	Pre-clinical	China	-	Larynx	221	qRT-PCR, ISH
Sun et al, 2014	3.025	Prospective	China	38	Larynx	126	qRT-PCR
Tian et al, 2014	3.611	Retrospective	China	56	Larynx	203	qRT-PCR
Tu et al, 2015	2.144	Retrospective	Taiwan	50	Buccal mucosa (34.0%), tongue (48.0%), other oral sites (18.0%)	372, 373	qRT-PCR
von Buchwald, 2014	3.234	Retrospective	Denmark	86	Oral cavity	21	FISH
Wang et al, 2014	2.165	Retrospective	China	1077	Nasopharynx	30a	qRT-PCR
Wang et al, 2014	2.634	Retrospective	China	52	Larynx	21	qRT-PCR
Wu et al, 2014	5.334	Retrospective	China	115	Oral cavity	218	qRT-PCR
Wu et al, 2014	1.277	Retrospective	China	103	Larynx	9	qRT-PCR
Wu et al, 2013	3.234	Prospective	China	72	Tongue (54.2%), bucca (19.4%), floor of mouth (8.33%), gingiva (6.94%), red lip (5.56%), palate (5.17%), chin (1.39%)	Lin28B	qRT-PCR
Wu et al, 2014	1.891	Retrospective	China	83	Larynx	19a	qRT-PCR
Xiao et al, 2015	3.025	Retrospective	China	59	Larynx	93	qRT-PCR
Xu et al, 2013	5.334	Retrospective	China	65	Oral cavity	153, 200c	qRT-PCR
Yan et al, 2012	1.554	Prospective	China	25	Oral cavity	99a	qRT-PCR
Yang et al, 2011	1.926	Prospective	Taiwan	39	Oral cavity	181	qRT-PCR
Yu et al, 2015	1.213	Prospective	China	15	Larynx	206	qRT-PCR
Zeng et al, 2012	3.234	Prospective	China	32	Nasopharynx	20a	qRT-PCR
Zhang et al, 2015	2.597	Prospective	China	52	Larynx	23a	qRT-PCR
Zhang et al, 2014	3.234	Retrospective	China	210	Nasopharynx	214	qRT-PCR, FISH
Zhao et al, 2013	3.234	Retrospective	China	63	Larynx	155	qRT-PCR
Zheng et al, 2015	3.607	Retrospective	China	79	Tongue	24	qRT-PCR
Zheng et al, 2015	6.359	Prospective	China	89	Oral, tongue	101	qRT-PCR
Zhou et al, 2014	2.301	Retrospective	China	90	Oral cavity	21	qRT-PCR
